# Supplementary material for: Application of Cold Storage and Short In Vitro Germination for Somatic Embryos of Pinus radiata and P. sylvestris
Source: Plants (Basel). 2023 May 24;12(11):2095. doi: 10.3390/plants12112095 (PMC10255715; doi:10.3390/plants12112095)
Supplement: Supplementary file 1 [file plants-12-02095-s001.zip]

Archive with 1 entries (1 files):
- plants-2373296-supplementary.pdf
